# Supplementary material for: Dietary L-Arginine or N-Carbamylglutamate Alleviates Colonic Barrier Injury, Oxidative Stress, and Inflammation by Modulation of Intestinal Microbiota in Intrauterine Growth-Retarded Suckling Lambs
Source: Antioxidants (Basel). 2022 Nov 15;11(11):2251. doi: 10.3390/antiox11112251 (PMC9687183; doi:10.3390/antiox11112251)
Supplement: Supplementary file 1 [file antioxidants-11-02251-s001.zip]

Archive with 1 entries (1 files):
- antioxidants-1960872-supplementary.pdf
